# Supplementary material for: Ultrasonication Improves Solid Phase Synthesis of Peptides Specific for Fibroblast Growth Factor Receptor and for the Protein-Protein Interface RANK-TRAF6
Source: Molecules. 2021 Dec 3;26(23):7349. doi: 10.3390/molecules26237349 (PMC8659051; doi:10.3390/molecules26237349)
Supplement: Supplementary file 1 [file molecules-26-07349-s001.zip]

Archive with 1 entries (1 files):
- molecules-1453178-supplementary.pdf
